# Supplementary material for: Directed Recovery and Molecular Characterization of Antibiotic Resistance Plasmids from Cheese Bacteria
Source: Int J Mol Sci. 2021 Jul 21;22(15):7801. doi: 10.3390/ijms22157801 (PMC8346141; doi:10.3390/ijms22157801)
Supplement: Supplementary file 1 [file ijms-22-07801-s001.zip]

Archive with 1 entries (1 files):
- ijms-1275647-supplementary.pdf
